# Supplementary material for: Evaluation of the Influence of Varied Juncao Grass Substrates on Physiological and Enzymatic Reactions of Pleurotus ostreatus
Source: Curr Issues Mol Biol. 2024 Aug 28;46(9):9493–502. doi: 10.3390/cimb46090563 (PMC11429835; doi:10.3390/cimb46090563)
Supplement: Supplementary file 1 [file cimb-46-00563-s001.zip]

Archive with 3 entries (3 files):
- cimb-3103604-supplementary Figures.pdf
- cimb-3103604-Table S1..xlsx
- cimb-3103604-Table S2..xlsx
