# Supplementary material for: Evaluation of the Influence of Varied Juncao Grass Substrates on Physiological and Enzymatic Reactions of Pleurotus ostreatus
Source: Curr Issues Mol Biol. 2024 Aug 28;46(9):9493–502. doi: 10.3390/cimb46090563 (PMC11429835; doi:10.3390/cimb46090563)
Supplement: Supplementary file 1 [file cimb-46-00563-s001.zip › cimb-3103604-Table S1..xlsx]

## Sheet: All Enzyme 1,2,3. 
			Laccase			Manganese peroxidase (MnP)			Lignin peroxidase			Xylanase			Exo-glucanses (FPase)			Endo-glucanses (CMCase)
	Time	Time	PMS	PAR	PJJ	PAR	PMS	PJJ	PAR	PMS	PJJ	PAR	PMS	PJJ	PAR	PMS	PJJ	PAR	PMS	PJJ
		10	21.4609	25.7135	56.8485	119.907	122.473	130.527	144.891	149.407	198.691	2.36004	3.65447	3.5507	62.6763	33.5162	30.8596	46.2635	107.052	83.3422
			21.3389	19.1928	49.2573	118.267	117.838	125.46	145.741	142.762	185.365	2.32169	4.58304	3.78241	61.7433	34.0582	30.7802	46.0939	108.992	85.0889
			16.5834	21.2228	52.796	119.251	122.473	127.917	137.456	146.62	193.122	2.15785	4.02027	4.16424	63.7505	33.9441	30.3568	45.8395	106.795	82.5747
		20	12.9167	32.76	49.9554	114.115	120.062	214.208	129.167	158.326	190.86	1.6832	4.49751	2.09094	46.7176	34.8097	25.4224	53.9856	90.6341	67.0179
			16.7617	33.3388	55.504	116.378	120.685	211.479	133.564	159.536	200.7	1.17137	4.33535	2.51943	46.2997	34.4877	25.7882	54.3199	91.6808	68.5595
			17.8431	39.7635	46.6873	113.953	122.553	207.689	134.192	173.452	197.8	1.56297	4.57694	3.09613	45.7983	35.2928	25.7098	49.7906	90.3121	66.5215
		30	13.3489	35.186	75.3798	101.86	141.616	137.223	105.819	237.674	230.301	2.00247	4.64733	1.21566	41.928	33.082	18.6383	65.2673	71.1478	66.8524
			10.728	30.7008	70.4258	108.427	139.271	131.619	116.5	243.748	223.435	1.97651	3.98295	1.27682	41.4279	33.1628	18.5861	55.1357	70.4744	67.009
			14.5409	32.5984	75.7176	103.082	144.742	138.434	106.61	250.024	233.047	1.66169	3.5345	1.20279	41.0331	32.7587	18.3511	55.4779	71.9291	66.4608
		Fruiting body	27.6188	51.1617	92.6719	126.062	113.09	151.073	191.111	142.465	265.776	4.82043	4.13939	2.17528	84.5164	34.5826	26.2635	65.1254	89.2963	67.765
			22.3248	53.0314	88.9529	125.605	114.483	150.581	194.073	135.452	266.201	4.42196	4.84956	2.70864	84.1223	34.556	26.6028	64.5474	89.2963	68.0194
			22.9057	51.9549	93.8913	126.52	112.781	152.385	189.334	140.061	269.6	4.93057	4.40242	2.79927	83.7283	34.9026	26.5745	64.8101	88.7897	66.1253

## Sheet: Bioact compound 
		Polysaccharide mg/g	Crude fiber	Carbohydrate	Crude protein	Free Amino acids	Total Antioxidant Capacity μmol/g	Triterpene ug/g	Vitamin D (ug/g)	Ergostero(lmg/g)
	PAR 1	28.4425	4.9476	590.146	14.8196	2.99531	137.14	748.723	10.014	1.538
		27.6788	5.0668	595.9	15.0493	2.97018	139.724	751.828	9.687	1.534
		27.265	5.0712	632.95	14.6974	2.89822	138.257	753.477	10.234	1.54
	PMS 2	24.1774	5.0451	693.687	13.8227	2.73982	170.53	815.043	11.679	2.03
		25.0789	4.9457	665.224	13.9754	2.82577	165.51	812.9	11.89	2.057
		23.6635	5.1095	679.041	14.0696	2.75361	165.162	794.53	11.792	2.053
	PJJ3	23.7329	5.0339	658.947	19.0208	3.77854	169.552	786.195	10.698	1.899
		22.7846	4.9958	652.705	17.9936	3.60175	164.448	771.919	10.587	1.814
		23.0811	4.9606	632.645	18.4574	3.72079	171.96	776.025	10.298	1.833
